# Supplementary material for: Purification of Biodiesel Polluted by Copper Using an Activated Carbon Prepared from Spent Coffee Grounds: Adsorption Property Tailoring, Batch and Packed-Bed Studies
Source: Molecules. 2025 Jan 22;30(3):483. doi: 10.3390/molecules30030483 (PMC11820585; doi:10.3390/molecules30030483)
Supplement: Supplementary file 1 [file molecules-30-00483-s001.zip]

Archive with 1 entries (1 files):
- molecules-3428954-supplementary.pdf
